# Supplementary material for: Defining Dysbiosis in Patients with Urolithiasis
Source: Sci Rep. 2019 Apr 1;9:5425. doi: 10.1038/s41598-019-41977-6 (PMC6443657; doi:10.1038/s41598-019-41977-6)
Supplement: Supplementary file 1 — Table S1 [file 41598_2019_41977_MOESM1_ESM.xlsx]

## Sheet: Sheet1
Supplementary Table S1. OTUs that were differentially abundant between the healthy and USD cohorts. Data were assessed with a negative binomial Wald test.
Specimen	Group	Lowest Assigned Taxonomy	Taxonomic Level	No. of OTUs	Log2 Fold Change	FDR
Stool	Healthy	Clostridiales	Order	7	1.56-3.2	<0.001-0.036
Stool	Healthy	Ruminococcaceae	Family	5	1.49-2.17	0.007-0.03
Stool	Healthy	Bacteroides	Genus	3	2.47-3.23	<0.001-0.007
Stool	Healthy	Rikenellaceae	Family	3	1.64-2.05	0.037
Stool	Healthy	Bifidobacterium	Genus	2	1.51-1.87	0.008-0.009
Stool	Healthy	Coprococcus	Genus	2	2.29-2.51	0.007
Stool	Healthy	Pseudomonas	Genus	2	1.64-7.29	<0.001-0.045
Stool	Healthy	Varibaculum	Genus	2	1.55-1.89	0.027-0.036
Stool	Healthy	Akkermansia	Genus	1	2.02	0.033
Stool	Healthy	Barnesiellaceae	Family	1	1.78	0.019
Stool	Healthy	Clostridia	Class	1	1.68	0.017
Stool	Healthy	Clostridiaceae	Family	1	2.4	<0.001
Stool	Healthy	Clostridium	Genus	1	1.66	0.045
Stool	Healthy	Corynebacterium	Genus	1	3.79	0.04
Stool	Healthy	Eubacterium	Genus	1	2.47	<0.001
Stool	Healthy	Lachnospiraceae	Family	1	1.42	0.007
Stool	Healthy	Paraprevotella	Genus	1	2.68	<0.001
Stool	Healthy	Prevotella	Genus	1	1.66	0.033
Stool	Healthy	RF32	Order	1	2.64	0.002
Stool	Healthy	Ruminococcus	Genus	1	2.05	0.018
Stool	Healthy	Turicibacter	Genus	1	2.06	0.005
Stool	Healthy	YS2	Order	1	1.51	0.048
Stool	USD	Lachnospiraceae	Family	33	1.09-2.02	<0.001-0.049
Stool	USD	Bacteroides	Genus	20	1.11-1.67	0.012-0.048
Stool	USD	Enterobacteriaceae	Family	5	1.28-1.32	<0.001
Stool	USD	Megasphaera	Genus	5	1.16-3.67	<0.001-0.047
Stool	USD	Ruminococcaceae	Family	4	1.38-2.18	<0.001-0.047
Stool	USD	Dorea	Genus	3	1.22-3.77	<0.001-0.036
Stool	USD	Clostridiales	Order	2	1.37-1.77	0.003-0.018
Stool	USD	Coprococcus	Genus	2	1.8-1.97	0.009-0.016
Stool	USD	Rikenellaceae	Family	2	1.66-7.64	0.007-0.014
Stool	USD	Ruminococcus	Genus	2	1.37-1.77	0.036-0.042
Stool	USD	Actinomyces	Genus	1	1.22	0.026
Stool	USD	Atopobium	Genus	1	1.36	0.048
Stool	USD	Blautia	Genus	1	1.89	0.03
Stool	USD	Christensenellaceae	Family	1	1.06	0.048
Stool	USD	Citrobacter	Genus	1	3.65	<0.001
Stool	USD	Comamonadaceae	Family	1	2.61	<0.001
Stool	USD	Coriobacteriaceae	Family	1	1.94	<0.001
Stool	USD	Eubacterium	Genus	1	1.86	0.009
Stool	USD	Fusobacterium	Genus	1	1.85	<0.001
Stool	USD	ML615J-28	Order	1	1.11	0.048
Stool	USD	Odoribacter	Genus	1	1.81	0.001
Stool	USD	Oscillospira	Genus	1	2.82	<0.001
Stool	USD	Parabacteroides	Genus	1	1.96	0.01
Stool	USD	Paraprevotella	Genus	1	3.45	<0.001
Stool	USD	Peptococcaceae	Family	1	2.04	0.003
Stool	USD	Peptostreptococcaceae	Family	1	1.04	0.049
Stool	USD	RF39	Order	1	2.69	<0.001
Stool	USD	Roseburia	Genus	1	1.37	0.008
Stool	USD	Shuttleworthia	Genus	1	1.76	0.021
Stool	USD	Sneathia	Genus	1	1.91	<0.001
Urine	Healthy	Lactobacillus	Genus	100	1.03-7.22	<0.001-0.048
Urine	Healthy	Prevotella	Genus	14	1.15-4.41	<0.001-0.034
Urine	Healthy	Corynebacterium	Genus	6	1.17-2.67	<0.001-0.049
Urine	Healthy	Finegoldia	Genus	6	1.1-2.53	0.002-0.044
Urine	Healthy	WAL_1855D	Genus	5	1.22-1.52	0.015-0.049
Urine	Healthy	Porphyromonas	Genus	4	1.88-2.67	<0.001-0.015
Urine	Healthy	Anaerococcus	Genus	3	1.38-1.86	0.002-0.003
Urine	Healthy	Campylobacter	Genus	2	1.45-2.18	<0.001-0.015
Urine	Healthy	Clostridiales	Order	2	1.46-1.49	0.014-0.048
Urine	Healthy	Dialister	Genus	2	1.54-2.11	0.009-0.038
Urine	Healthy	Megasphaera	Genus	2	2.63	<0.001
Urine	Healthy	Peptoniphilus	Genus	2	1.35-1.76	0.006-0.024
Urine	Healthy	Peptostreptococcus	Genus	2	1.16-3.02	<0.001-0.024
Urine	Healthy	Veillonella	Genus	2	1.84-3.27	<0.001-0.004
Urine	Healthy	Acinetobacter	Genus	1	2.93	0.002
Urine	Healthy	Actinomyces	Genus	1	2.93	<0.001
Urine	Healthy	Actinomycetales	Order	1	2.21	<0.001
Urine	Healthy	Atopobium	Genus	1	1.81	0.004
Urine	Healthy	Bacillus	Genus	1	1.99	<0.001
Urine	Healthy	Bifidobacterium	Genus	1	4.53	<0.001
Urine	Healthy	Brevibacterium	Genus	1	1.65	0.007
Urine	Healthy	Clostridium	Genus	1	1.33	0.047
Urine	Healthy	Comamonadaceae	Family	1	1.6	0.035
Urine	Healthy	Coriobacteriaceae	Family	1	2.51	<0.001
Urine	Healthy	Elizabethkingia	Genus	1	1.66	0.004
Urine	Healthy	Gallicola	Genus	1	1.22	0.044
Urine	Healthy	Granulicatella	Genus	1	2.99	<0.001
Urine	Healthy	Haemophilus	Genus	1	3.32	<0.001
Urine	Healthy	Mobiluncus	Genus	1	3.2	<0.001
Urine	Healthy	Neisseria	Genus	1	1.32	0.021
Urine	Healthy	Neisseriaceae	Family	1	1.32-1.69	0.005
Urine	Healthy	Peptococcus	Genus	1	1.3	0.034
Urine	Healthy	ph2	Genus	1	1.75	0.009
Urine	Healthy	Rhodocyclaceae	Family	1	1.57	0.009
Urine	Healthy	Rothia	Genus	1	1.34	0.025
Urine	Healthy	Ruminococcaceae	Family	1	1.27	0.025
Urine	Healthy	Sphingobium	Genus	1	2.29	0.001
Urine	Healthy	Sphingomonas	Genus	1	1.2	0.039
Urine	Healthy	Staphylococcus	Genus	1	1.95	0.015
Urine	Healthy	Streptococcus	Genus	1	1.9	0.003
Urine	Healthy	Streptomyces	Genus	1	1.32	0.039
Urine	Healthy	Tissierellaceae	Family	1	1.01	0.012-0.049
Urine	Healthy	Weeksellaceae	Family	1	1.46-1.66	0.024
Urine	USD	Enterobacteriaceae	Family	31	0.94-2.36	<0.001-0.049
Urine	USD	Veillonella	Genus	20	0.87-1.47	0.003-0.048
Urine	USD	Enterococcus	Genus	7	0.91-2.21	<0.001-0.044
Urine	USD	Flavobacterium	Genus	5	0.97-5.37	<0.001-0.049
Urine	USD	Megasphaera	Genus	3	1.32-3.69	<0.001-0.023
Urine	USD	Pseudomonas	Genus	3	1.14-3.83	<0.001-0.023
Urine	USD	Serratia	Genus	3	0.94-1.15	0.016-0.045
Urine	USD	Delftia	Genus	2	1.58-3.28	<0.001-0.003
Urine	USD	Enterococcaceae	Family	2	0.91-2.21	0.003-0.039
Urine	USD	Prevotella	Genus	2	1.61-2.32	0.002-0.007
Urine	USD	Acetobacter	Genus	1	1.09	0.03
Urine	USD	Acinetobacter	Genus	1	1.11	0.029
Urine	USD	Agrobacterium	Genus	1	0.96	0.033
Urine	USD	Allobaculum	Genus	1	1.59	0.002
Urine	USD	Bacillaceae	Family	1	1.09-1.91	0.011
Urine	USD	Bifidobacteriaceae	Family	1	3.33	<0.001
Urine	USD	Clostridiales	Order	1	1.34	0.01
Urine	USD	Clostridium	Genus	1	1.18	0.05
Urine	USD	Coriobacteriaceae	Family	1	1.59	<0.001
Urine	USD	Corynebacterium	Genus	1	1.57	0.002
Urine	USD	Cryocola	Genus	1	2.21	<0.001
Urine	USD	Fluviicola	Genus	1	1.24	0.008
Urine	USD	Fusobacteriales	Order	1	1	0.022
Urine	USD	Geobacillus	Genus	1	2.13	<0.001
Urine	USD	Lactobacillus	Genus	1	1.07	0.039
Urine	USD	Microbacteriaceae	Family	1	1.07-1.61	0.002
Urine	USD	Mycoplana	Genus	1	0.94	0.049
Urine	USD	Neisseriaceae	Family	1	1.11	0.034
Urine	USD	Oxalobacteraceae	Family	1	2.29	<0.001
Urine	USD	Paracoccus	Genus	1	1.14	0.024
Urine	USD	Peptoniphilus	Genus	1	1.01	0.036
Urine	USD	Porphyromonas	Genus	1	1.61	0.002
Urine	USD	Rhodanobacter	Genus	1	2.02	0.002
Urine	USD	Rhodobacter	Genus	1	1.17	0.032
Urine	USD	S24-7	Family	1	1.08	0.031
Urine	USD	Sediminibacterium	Genus	1	1.47	0.004
Urine	USD	Sphingomonas	Genus	1	0.97	0.05
Urine	USD	Staphylococcus	Genus	1	1.41	0.01
Urine	USD	Stenotrophomonas	Genus	1	1.32	0.015
Urine	USD	Unassigned	NA	1	1.57	0.038
Urine	USD	Xanthomonadaceae	Family	1	1.32-2.02	0.009
