# Supplementary material for: Defining Dysbiosis in Patients with Urolithiasis
Source: Sci Rep. 2019 Apr 1;9:5425. doi: 10.1038/s41598-019-41977-6 (PMC6443657; doi:10.1038/s41598-019-41977-6)
Supplement: Supplementary file 2 — Table S2 [file 41598_2019_41977_MOESM2_ESM.xlsx]

## Sheet: Sheet1
Supplementary Table S2. All urinary metabolites that were significantly different between the healthy and USD cohorts. Significance was determined by a FDR-corrected Welch's t-test of metabolite concentrations normalized to creatinine. m/z: mass to charge ratio.
Group	m/z	ID	Fold Change (USD/Healthy)	FDR
Healthy	451.141	Unknown	0.14	0.001
Healthy	365.143	Unknown	0.27	0.001
Healthy	367.158	DHEA	0.1	0.002
USD	363.93	Unknown	1.42	0.002
Healthy	447.239	LysoPC(10:0)	0.27	0.003
Healthy	368.162	Unknown	0.09	0.003
Healthy	384.157	Unknown	0.18	0.003
Healthy	386.173	Unknown	0.29	0.003
Healthy	445.19	Unknown	0.44	0.003
Healthy	601.288	Unknown	0.45	0.003
Healthy	600.285	Unknown	0.45	0.003
USD	114.128	Unknown	3.79	0.005
Healthy	383.154	3b,16a-Dihydroxyandrostenone sulfate	0.19	0.005
Healthy	495.296	Pregnanediol-3-glucuronide, 3-alpha,20-alpha-dihydroxy-5-beta-pregnane 3-glucuronide	0.32	0.005
Healthy	453.157	Unknown	0.33	0.007
Healthy	565.174	Unknown	0.39	0.007
Healthy	602.293	Unknown	0.43	0.007
Healthy	130.062	Creatine, Beta-Guanidinopropionic acid	0.24	0.007
Healthy	413.201	Unknown	0.26	0.008
Healthy	596.211	Unknown	0.39	0.008
Healthy	385.169	Unknown	0.33	0.008
USD	409.075	Unknown	1.47	0.008
Healthy	496.3	Unknown	0.31	0.009
Healthy	466.253	Unknown	0.44	0.009
Healthy	406.076	Unknown	0.48	0.009
Healthy	509.275	Unknown	0.37	0.01
Healthy	510.279	Unknown	0.37	0.011
Healthy	468.258	Unknown	0.38	0.013
Healthy	465.249	Androsterone glucuronide	0.45	0.014
Healthy	437.162	Unknown	0.29	0.016
Healthy	467.255	Unknown	0.43	0.016
USD	642.155	Unknown	1.58	0.018
Healthy	463.234	Testosterone glucuronide, Dehydroisoandrosterone 3-glucuronide, Dehydroepiandrosterone 3-glucuronide	0.42	0.021
USD	265.98	Unknown	2.03	0.023
Healthy	383.154	3b,16a-Dihydroxyandrostenone sulfate	0.38	0.024
Healthy	299.077	Unknown	0.23	0.024
Healthy	533.237	Unknown	0.47	0.024
Healthy	401.164	Unknown	0.27	0.024
Healthy	448.242	Unknown	0.29	0.024
Healthy	595.207	Unknown	0.46	0.024
USD	197.808	Unknown	3.27	0.024
Healthy	215.997	Unknown	0.35	0.026
Healthy	663.195	Unknown	0.44	0.026
Healthy	412.188	Unknown	0.06	0.032
Healthy	468.131	Unknown	0.05	0.033
Healthy	452.144	Unknown	0.05	0.033
USD	325.093	Unknown	1.72	0.033
Healthy	563.284	Unknown	0.29	0.034
Healthy	370.178	Unknown	0.31	0.034
Healthy	463.234	Testosterone glucuronide, Dehydroisoandrosterone 3-glucuronide, Dehydroepiandrosterone 3-glucuronide	0.41	0.036
Healthy	270.509	Unknown	0.62	0.04
USD	644.296	Unknown	1.13	0.04
USD	295.224	(R)-3-Hydroxy-hexadecanoic acid	1.6	0.04
USD	171.065	3,4-Dihydroxyphenylglycol	3.17	0.04
USD	299.063	Unknown	1.58	0.04
Healthy	497.303	Unknown	0.34	0.041
Healthy	313.081	Unknown	0.61	0.041
Healthy	369.174	Androsterone sulfate, 5a-Dihydrotestosterone sulfate, Etiocholanolone sulfate	0.33	0.042
Healthy	147.066	Lactose, Maltose	0.54	0.042
USD	192.067	2-Methylhippuric acid	2.36	0.042
Healthy	429.195	Unknown	0.31	0.042
Healthy	387.185	Unknown	0.4	0.042
USD	276.091	Unknown	2.3	0.042
USD	114.185	Unknown	12.28	0.044
Healthy	452.136	Unknown	0.02	0.046
Healthy	115.004	Fumaric acid, Maleic acid	0.53	0.047
USD	327.117	Unknown	2.51	0.049
Healthy	245.14	Hexanoylglycine	0.47	0.049
USD	259.13	L-gamma-glutamyl-L-isoleucine, L-gamma-glutamyl-L-leucine	2.18	0.049
