# Supplementary material for: Defining Dysbiosis in Patients with Urolithiasis
Source: Sci Rep. 2019 Apr 1;9:5425. doi: 10.1038/s41598-019-41977-6 (PMC6443657; doi:10.1038/s41598-019-41977-6)
Supplement: Supplementary file 3 — Table S3 [file 41598_2019_41977_MOESM3_ESM.xlsx]

## Sheet: Sheet1
Supplementary Table S3. OTUs from the stool microbiota that exhibit a significant Pearson correlation with the relative abundance of Oxalobacter formigenes.
Lowest Assigned Taxonomy	Taxonomic Level	No. of OTUs	r	FDR
Clostridiales	Order	18	0.43-0.8	<0.001-0.028
Ruminococcaceae	Family	14	0.42-0.7	<0.001-0.03
Bacteroides	Genus	11	0.42-0.59	<0.001-0.039
Faecalibacterium	Genus	5	0.41-0.57	<0.001-0.45
Ruminococcus	Genus	4	0.43-0.73	<0.001-0.03
Rikenellaceae	Family	3	0.42	0.04
Coprococcus	Genus	3	0.47-0.52	0.001-0.008
YS2	Order	2	0.58	<0.001
Clostridiaceae	Family	2	0.45-0.48	0.005-0.017
Lachnospiraceae	Family	2	0.45-0.48	0.005-0.017
Roseburia	Genus	2	0.49-0.53	<0.001-0.004
Oscillospira	Genus	2	0.58-0.8	<0.001
RF39	Order	2	0.82	<0.001
Brevibacterium	Genus	1	0.45	<0.001
Butyricimonas	Genus	1	0.84	<0.001
Flavobacterium	Genus	1	0.44	0.019
Staphylococcus	Genus	1	0.54	<0.001
Blautia	Genus	1	0.45	0.015
Lachnospira	Genus	1	0.46	0.01
Phascolarctobacterium	Genus	1	0.61	<0.001
Sutterella	Genus	1	0.45-0.48	0.014
Oxalobacter	Genus	1	1	<0.001
